# Supplementary material for: Intuitive physics and intuitive psychology (“theory of mind”) in offspring of mothers with psychoses
Source: PeerJ. 2014 Mar 27;2:e330. doi: 10.7717/peerj.330 (PMC3976113; doi:10.7717/peerj.330)
Supplement: Supplemental Information 1 [file peerj-02-330-s001.xls]

## Sheet: PeerJ
Group	IntPsych	IntPhys	IQ
1	20	8	98			GROUP
1	23	10	100			1 - controls - children with negative family history for psychotic disorders
1	18	7	92			2 - children of mothers with type I bipolar disorder
1	17	7	129			3 - childeren of mothers with schizophrenia
1	25	9	114
1	19	10	96			MEASURES
1	18	7	95			IntPsych - Intuitive Psychology (Eyes Test), number of correct responses (out of 28)
1	21	11	89			IntPhys - Intuitive Physics, number of correct responses (out of 20)
1	24	10	105			Source: Baron-Cohen S et al.Are intuitive physics and intuitive psychology independent? A test with children with Asperger Syndrome. Journal of Developmental and Learning Disorders 5:47-78
1	20	9	107
1	16	13	108			IQ - full scale WSIC-IV (Wechsler, 2003)
1	14	8	98
1	22	12	101
1	24	12	102
1	22	11	100
1	16	14	94
1	18	8	92
1	26	14	97
1	20	11	95
1	20	9	106
1	24	12	115
1	18	9	94
1	12	10	114
1	23	8	101
1	23	13	130
1	16	7	90
1	17	10	106
1	25	8	95
1	21	7	91
2	21	11	103
2	20	9	100
2	19	9	96
2	22	13	111
2	24	15	124
2	26	8	127
2	16	11	113
2	19	10	101
2	23	14	102
2	22	12	94
2	17	8	94
2	13	7	99
2	15	11	102
2	20	9	90
2	24	13	111
2	22	10	102
2	27	15	98
2	21	8	98
2	23	10	95
2	17	9	92
2	18	8	97
2	24	6	87
2	22	16	128
3	16	7	96
3	15	6	103
3	15	13	88
3	12	6	116
3	10	6	82
3	19	7	89
3	8	9	103
3	23	11	109
3	10	14	124
3	14	5	86
3	17	2	94
3	21	12	103
3	18	8	105
3	9	7	90
3	11	7	84
3	18	0	92
3	24	8	97
3	17	12	112
3	17	14	103
3	18	10	83
3	18	9	91
3	26	8	102
3	22	6	79
3	17	4	91
3	13	9	84
3	25	10	94
3	20	10	124
3	12	13	82
